# Supplementary material for: Abundant genetic variation is retained in many laboratory schistosome populations
Source: PLoS Pathog. 2025 Aug 20;21(8):e1013439. doi: 10.1371/journal.ppat.1013439 (PMC12377630; doi:10.1371/journal.ppat.1013439)
Supplement: S2 Table — (XLSX) [file ppat.1013439.s009.xlsx]

## Sheet: Table S2 - Pi
S2 Table. Nucleotide diversity in wild and domesticated/lab adapted animals and plants.
Organism	Wild	Domesticated/Farmed/ Laboratory adapted	Reduction in diversity	Authors
Animals
Wolf/Dog	0.02-0.011	0.001-0.0004	95% (91- 98%)	Djan et al. (2014), Brouillette et al. (2000)
Boar/Pig	0.0079	0.00264 - 0.01559	-15% (-97 - 66%)	Hu et al. (2021), Zhang et al. (2018)
Chicken	0.000162	0.000102355	0.36818	Zhang et al. (2018), Zhang et al. (2023)
Elliot's Pheasant	0.00628	0.0015	0.761146	Jiang et al. (2005)
Salmon	0.111444	0.0444615	0.601043	Tsaparis et al. (2022)
Italian brown trout	0.0011	0.00043	0.609091	Magris et al. (2022)
Mediterranean brown trout	0.0049	0.0029-0.004	56% (49 - 63%)	Leitwein et al. (2016)
Drosophila	0.155714	0.0048	0.969174	Lian et al. (2017), Kapun et al. (2021)
Plants
Teosinte	0.0097	0.0064	0.340206	Wright et al. (2005)
Alfaalfa	0.0202	0.0135	0.331683	Muller et al (2006)
Sunflower	0.0128	0.0056	0.5625	Liu and Burke (2006)
Wheat	0.0023	0.0008	0.652174	Haudry et al. (2007)
Elephant Foot Yam	0.305833	0.08594	0.718997	Gao et al. (2017)
